# Supplementary material for: Genome-Wide Identification of the Alfin-like Gene Family in Cotton (Gossypium hirsutum) and the GhAL19 Gene Negatively Regulated Drought and Salt Tolerance
Source: Plants (Basel). 2024 Jul 3;13(13):1831. doi: 10.3390/plants13131831 (PMC11243875; doi:10.3390/plants13131831)
Supplement: Supplementary file 1 [file plants-13-01831-s001.zip]

Archive with 11 entries (10 files):
- supplementary files/
- supplementary files/Fig S1.jpg
- supplementary files/Fig S2.png
- supplementary files/Fig S3.png
- supplementary files/Fig S4.jpg
- supplementary files/FIG S5 NCED.jpg
- supplementary files/FIG S6 ERF.jpg
- supplementary files/TABLE S1.xlsx
- supplementary files/TABLE S2.xlsx
- supplementary files/TABLE S3.xlsx
- supplementary files/TABLE S4.xlsx
