# Supplementary material for: Genome-Wide Identification of the Alfin-like Gene Family in Cotton (Gossypium hirsutum) and the GhAL19 Gene Negatively Regulated Drought and Salt Tolerance
Source: Plants (Basel). 2024 Jul 3;13(13):1831. doi: 10.3390/plants13131831 (PMC11243875; doi:10.3390/plants13131831)
Supplement: Supplementary file 1 [file plants-13-01831-s001.zip › supplementary files/TABLE S1.xlsx]

## Sheet: Sheet1
Table S1 Ka/Ks analysis for the duplicated AL gene pairs
Species	Seq_1	Seq_2	Ka	Ks	Ka_Ks	Purifying Selection	Duplicate Type
NDM8	GhM_A03G1160.1	GhM_D02G1195.1	0.0068	0.0322	0.2109	YES	Segmental
	GhM_A04G1187.1	GhM_D04G1662.1	0.009	0.0534	0.1694	YES	Segmental
	GhM_A05G0428.1	GhM_A06G1028.1	0.0435	0.3517	0.1235	YES	Segmental
	GhM_A05G0428.1	GhM_A07G0239.1	0.0833	0.455	0.183	YES	Segmental
	GhM_A05G0428.1	GhM_D05G0448.1	0.0051	0.0439	0.116	YES	Segmental
	GhM_A05G0428.1	GhM_D06G1025.1	0.0452	0.3517	0.1286	YES	Segmental
	GhM_A05G0428.1	GhM_D07G0240.1	0.0525	0.4053	0.1296	YES	Segmental
	GhM_A05G1804.1	GhM_D05G1819.1	0	0.0193	0	YES	Segmental
	GhM_A06G0891.1	GhM_A13G2539.1	0.31	0.4522	0.6855	YES	Segmental
	GhM_A06G0891.1	GhM_D06G0897.1	0.1037	0.1236	0.8389	YES	Segmental
	GhM_A06G0891.1	GhM_D13G2452.1	0.3161	0.5498	0.5749	YES	Segmental
	GhM_A06G1028.1	GhM_A07G0239.1	0.0809	0.4095	0.1974	YES	Segmental
	GhM_A06G1028.1	GhM_D05G0448.1	0.0453	0.3611	0.1253	YES	Segmental
	GhM_A06G1028.1	GhM_D06G1025.1	0.0034	0.0505	0.0667	YES	Segmental
	GhM_A06G1028.1	GhM_D07G0240.1	0.0523	0.3584	0.1458	YES	Segmental
	GhM_A06G2137.1	GhM_A10G2975.1	0.0633	0.6002	0.1054	YES	Segmental
	GhM_A06G2137.1	GhM_A13G0186.1	0.0399	0.5266	0.0757	YES	Segmental
	GhM_A06G2137.1	GhM_D06G2116.1	0.0054	0.0328	0.1654	YES	Segmental
	GhM_A06G2137.1	GhM_D13G0175.1	0.0417	0.5029	0.083	YES	Segmental
	GhM_A07G0239.1	GhM_D06G1025.1	0.0809	0.4095	0.1974	YES	Segmental
	GhM_A07G0239.1	GhM_D07G0240.1	0.042	0.08	0.5243	YES	Segmental
	GhM_A10G0582.1	GhM_D10G0556.1	0.0017	0.0315	0.0532	YES	Segmental
	GhM_A10G2975.1	GhM_A13G0186.1	0.0552	0.5935	0.093	YES	Segmental
	GhM_A10G2975.1	GhM_D06G2116.1	0.0591	0.6176	0.0957	YES	Segmental
	GhM_A10G2975.1	GhM_D10G2926.1	0.0541	0.2277	0.2375	YES	Segmental
	GhM_A10G2975.1	GhM_D13G0175.1	0.0572	0.5521	0.1036	YES	Segmental
	GhM_A13G0186.1	GhM_D06G2116.1	0.0379	0.5283	0.0718	YES	Segmental
	GhM_A13G0186.1	GhM_D10G2926.1	0.0941	0.5185	0.1814	YES	Segmental
	GhM_A13G0186.1	GhM_D13G0175.1	0.0018	0.039	0.0465	YES	Segmental
	GhM_A13G2539.1	GhM_D06G0897.1	0.2264	0.6241	0.3628	YES	Segmental
	GhM_A13G2539.1	GhM_D13G2452.1	0.0068	0.0512	0.1321	YES	Segmental
	GhM_D05G0448.1	GhM_D06G1025.1	0.0471	0.3611	0.1303	YES	Segmental
	GhM_D06G0897.1	GhM_D13G2452.1	0.224	0.578	0.3876	YES	Segmental
	GhM_D06G2116.1	GhM_D10G2926.1	0.0955	0.6565	0.1454	YES	Segmental
	GhM_D06G2116.1	GhM_D13G0175.1	0.0398	0.5045	0.0789	YES	Segmental
	GhM_D10G2926.1	GhM_D13G0175.1	0.0982	0.529	0.1857	YES	Segmental
