# Supplementary material for: Genome-Wide Identification of the Alfin-like Gene Family in Cotton (Gossypium hirsutum) and the GhAL19 Gene Negatively Regulated Drought and Salt Tolerance
Source: Plants (Basel). 2024 Jul 3;13(13):1831. doi: 10.3390/plants13131831 (PMC11243875; doi:10.3390/plants13131831)
Supplement: Supplementary file 1 [file plants-13-01831-s001.zip › supplementary files/TABLE S2.xlsx]

## Sheet: Sheet1
Table S2 The details of AL gene family in Gossypium raimondii and Gossypium arboreum
NO.	Gene ID	Gene Name	Description	Species	Assembly	Chromosome	Start	End	Strand
Gossypium raimondii (D5)
1	Gorai.001G021300	AL5	PHD finger protein ALFIN-LIKE 5	Gossypium raimondii	JGI	Chr01	2028728	2032112	+
2	Gorai.005G120300	AL6	PHD finger protein ALFIN-LIKE 6	Gossypium raimondii	JGI	Chr05	25202840	25210272	+
3	Gorai.009G041700	AL3	PHD finger protein ALFIN-LIKE 3	Gossypium raimondii	JGI	Chr09	3071869	3075943	+
4	Gorai.009G168100	AL6	PHD finger protein ALFIN-LIKE 6	Gossypium raimondii	JGI	Chr09	12932819	12938061	+
5	Gorai.010G086100	AL5	PHD finger protein ALFIN-LIKE 5	Gossypium raimondii	JGI	Chr10	12989051	12991707	-
6	Gorai.010G097500	AL5	PHD finger protein ALFIN-LIKE 5	Gossypium raimondii	JGI	Chr10	16892387	16896044	+
7	Gorai.010G143400	ALFIN-1	PHD finger protein Alfin1	Gossypium raimondii	JGI	Chr10	36827094	36831215	-
8	Gorai.010G196600	AL1	PHD finger protein ALFIN-LIKE 1	Gossypium raimondii	JGI	Chr10	55733175	55735788	-
9	Gorai.011G057500	AL5	PHD finger protein ALFIN-LIKE 5	Gossypium raimondii	JGI	Chr11	4591185	4594870	-
10	Gorai.011G289200	Os05g0163100	PHD finger protein ALFIN-LIKE 1	Gossypium raimondii	JGI	Chr11	62071142	62074519	+
11	Gorai.012G114500	Os05g0163100	PHD finger protein ALFIN-LIKE 1	Gossypium raimondii	JGI	Chr12	26401650	26403858	+
12	Gorai.013G017700	AL1	PHD finger protein ALFIN-LIKE 1	Gossypium raimondii	JGI	Chr13	1218945	1223399	-
13	Gorai.013G226400	AL5	PHD finger protein ALFIN-LIKE 5	Gossypium raimondii	JGI	Chr13	54566401	54569502	+
Gossypium arboreum (A2)
1	Ga03G1232	AL6	PHD finger protein ALFIN-LIKE 6	Gossypium arboreum	CRI	Chr03	65113167	65119900	+
2	Ga04G0620	Os05g0163100	PHD finger protein ALFIN-LIKE 1	Gossypium arboreum	CRI	Chr04	11740557	11742124	-
3	Ga05G0423	AL3	PHD finger protein ALFIN-LIKE 3	Gossypium arboreum	CRI	Chr05	3786760	3791037	+
4	Ga05G1713	ALFIN-1	PHD finger protein Alfin1	Gossypium arboreum	CRI	Chr05	15410348	15414817	+
5	Ga06G0789	Os05g0163100	PHD finger protein ALFIN-LIKE 1	Gossypium arboreum	CRI	Chr06	14474868	14486366	-
6	Ga06G0950	AL5	PHD finger protein ALFIN-LIKE 5	Gossypium arboreum	CRI	Chr06	28888396	28890821	+
7	Ga06G1364	ALFIN-1	PHD finger protein Alfin1	Gossypium arboreum	CRI	Chr06	63986340	63990847	-
8	Ga06G1994	AL1	PHD finger protein ALFIN-LIKE 1	Gossypium arboreum	CRI	Chr06	122829552	122831589	-
9	Ga07G0224	AL5	PHD finger protein ALFIN-LIKE 5	Gossypium arboreum	CRI	Chr07	2424718	2426826	+
10	Ga10G0059	Os05g0163100	PHD finger protein ALFIN-LIKE 1	Gossypium arboreum	CRI	Chr10	623620	631927	+
11	Ga10G2523	AL5	PHD finger protein ALFIN-LIKE 5	Gossypium arboreum	CRI	Chr10	124114159	124117249	+
12	Ga13G0175	AL1	PHD finger protein ALFIN-LIKE 1	Gossypium arboreum	CRI	Chr13	1698859	1702867	-
13	Ga13G2395	AL5	PHD finger protein ALFIN-LIKE 5	Gossypium arboreum	CRI	Chr13	119207182	119209701	+
