# Supplementary material for: Genome-Wide Identification of the Alfin-like Gene Family in Cotton (Gossypium hirsutum) and the GhAL19 Gene Negatively Regulated Drought and Salt Tolerance
Source: Plants (Basel). 2024 Jul 3;13(13):1831. doi: 10.3390/plants13131831 (PMC11243875; doi:10.3390/plants13131831)
Supplement: Supplementary file 1 [file plants-13-01831-s001.zip › supplementary files/TABLE S3.xlsx]

## Sheet: Sheet1
Table S3 The expression of Log2 (FPKM+1) of genes from transcriptome analysis
ID	PEG_CK	PEG_V6dpi	NaCl_CK	NaCl_V3dpi
ABI1	2.12763	3.94064	2.68257	3.31034
ABI1	2.44361	4.30268	2.63575	2.6792
ABI2	2.27352	3.6865	2.57894	2.44626
ABI2	2.58376	3.97315	2.57894	1.84398
ABI2	2.98823	4.69209	3.60229	3.36597
ABI2	3.48027	5.94661	4.74362	5.07082
ABI2	3.75382	6.27854	4.97682	5.10936
ABI5	1.37573	1.08746	0.903038	2.0036
ABI5	2.6893	2.56925	3.0505	2.52356
ABI5	3.23726	2.77083	3.37643	2.7137
COR47	6.9276	8.87862	7.37391	7.86295
COR47	7.36641	9.46115	7.74382	8.78018
LEA14	1.37851	2.72137	2.20163	3.04701
LEA14	5.76792	8.24401	6.53107	7.47383
LEA14	6.67814	8.83409	7.03804	7.8953
