# Supplementary material for: Genome-Wide Identification of the Alfin-like Gene Family in Cotton (Gossypium hirsutum) and the GhAL19 Gene Negatively Regulated Drought and Salt Tolerance
Source: Plants (Basel). 2024 Jul 3;13(13):1831. doi: 10.3390/plants13131831 (PMC11243875; doi:10.3390/plants13131831)
Supplement: Supplementary file 1 [file plants-13-01831-s001.zip › supplementary files/TABLE S4.xlsx]

## Sheet: Sheet1
Table S4 The primers in this study
Name	F(5'-3')	R(5'-3')
GhAL19	TCGAAGGCAGCAGCATCAAA	AAGGCCGTGCTCTCTTGTTG
NCED_D01	CCGGTGGCTGGACACCATTT	TGGCTAGAAGGTGGCCGTTG
ABA2_D11	TGGGAGCTGGAACCCAGAGT	CCTTTCTGCCGCAGGTGTGA
RD22_D05	TTGCTTGCCTAGCGCTTGCT	GCCCAACGTTCACATGAGTGC
COR47A05	ACGTTAGCGGTGAAGGAGCA	TGGCGTCTCTGGCTGGACTA
PTRV2	TTATTACGGACGAGTGGACTTAGAT	TCAAGATCAGTCGAGAATGTCAATC
UBQ14	CAACGCTCCATCTTGTCCTT	TGATCGTCTTTCCCGTAAGC
